# Supplementary material for: Nucleoid and cytoplasmic localization of small RNAs in Escherichia coli
Source: Nucleic Acids Res. 2017 Jan 24;45(5):2919–34. doi: 10.1093/nar/gkx023 (PMC5389542; doi:10.1093/nar/gkx023)
Supplement: Supplementary Data [file gkx023_Supplementary_Data.zip]

Archive with 1 entries (1 files):
- nar-02127-y-2016-File008.pdf
